# Supplementary material for: Adenia sajoreciae (Passifloraceae), a new species from Kenya and its phylogenetic placement
Source: PhytoKeys. 2026 Jun 15;276:197–216. doi: 10.3897/phytokeys.276.190059 (PMC13288031; doi:10.3897/phytokeys.276.190059)
Supplement: XML Treatment for Adenia sajoreciae [file phytokeys.276.190059-treatment1.xml]

<!DOCTYPE tp:taxon-treatment
  PUBLIC "-//TaxonX//DTD Taxonomic Treatment Publishing DTD v0 20100105//EN" "tax-treatment-NSO.dtd">
<tp:taxon-treatment xmlns:tp="http://www.plazi.org/taxpub"><tp:treatment-meta><kwd-group><label>Taxon classification</label><kwd>
                <named-content content-type="kingdom">Plantae</named-content>
              </kwd><kwd>
                <named-content content-type="order">Malpighiales</named-content>
              </kwd><kwd>
                <named-content content-type="family">Passifloraceae</named-content>
              </kwd></kwd-group><mixed-citation publication-type="journal"><person-group><name><surname>Kipkemoi</surname><given-names>Emmanuel</given-names></name><name><surname>Munyao Mutie</surname><given-names>Fredrick</given-names></name><name><surname>Qiu</surname><given-names>Xiang-Dong</given-names></name><name><surname>Kirika</surname><given-names>Paul Muigai</given-names></name><name><surname>Muchuku</surname><given-names>John Kamau</given-names></name><name><surname>Nyakudya</surname><given-names>Elijah</given-names></name><name><surname>Yan</surname><given-names>Xue</given-names></name><name><surname>Wang</surname><given-names>Sheng-Wei</given-names></name><name><surname>Wei</surname><given-names>Neng</given-names></name><name><surname>Wang</surname><given-names>Qing-Feng</given-names></name></person-group><article-title><italic><tp:taxon-name><tp:taxon-name-part taxon-name-part-type="genus" reg="Adenia">Adenia</tp:taxon-name-part> <tp:taxon-name-part taxon-name-part-type="species" reg="sajoreciae">sajoreciae</tp:taxon-name-part></tp:taxon-name></italic> (<tp:taxon-name><tp:taxon-name-part taxon-name-part-type="family" reg="Passifloraceae">Passifloraceae</tp:taxon-name-part></tp:taxon-name>), a new species from Kenya and its phylogenetic placement</article-title><source>PhytoKeys</source><day>15</day><month>06</month><year>2026</year><volume>276</volume><fpage>197</fpage><lpage>216</lpage><pub-id pub-id-type="doi">10.3897/phytokeys.276.190059</pub-id></mixed-citation></tp:treatment-meta><tp:nomenclature><tp:taxon-name><object-id xmlns:xlink="http://www.w3.org/1999/xlink" content-type="arpha" xlink:type="simple">0ADE0A6A-2B50-5756-A706-E9B80EF9D41A</object-id>
                    		<tp:taxon-name-part taxon-name-part-type="genus" reg="Adenia">Adenia</tp:taxon-name-part> <tp:taxon-name-part taxon-name-part-type="species" reg="sajoreciae">sajoreciae</tp:taxon-name-part>
                    	
                    		<object-id xmlns:xlink="http://www.w3.org/1999/xlink" content-type="ipni" xlink:type="simple">urn:lsid:ipni.org:names:77381436-1</object-id>
                    	</tp:taxon-name><tp:taxon-authority>N.Wei, S.W.Wang, Kirika &amp; Q.F.Wang</tp:taxon-authority><tp:taxon-status xmlns:xlink="http://www.w3.org/1999/xlink" xlink:type="simple">sp. nov.</tp:taxon-status><xref ref-type="fig" rid="F2">Figs 2</xref><xref ref-type="fig" rid="F3">, 3</xref><xref ref-type="fig" rid="F4">, 4</xref></tp:nomenclature><tp:treatment-sec sec-type="Type"><title>Type.</title><p>Kenya. • Baringo County, Kapkoror, the headquarters of Baringo Fuel &amp; Fodder Project (<abbrev xmlns:xlink="http://www.w3.org/1999/xlink" xlink:title="Baringo Fuel &amp; Fodder Project" xlink:type="simple">BFFP</abbrev>), 28 Feb. 1990, <italic>Rachel <abbrev xmlns:xlink="http://www.w3.org/1999/xlink" xlink:title="Baringo Fuel &amp; Fodder Project" xlink:type="simple">BFFP</abbrev>-682</italic> (holotype: <abbrev xmlns:xlink="http://www.w3.org/1999/xlink" xlink:title="East Africa Herbarium" xlink:type="simple">EA</abbrev>!; isotype: <abbrev xmlns:xlink="http://www.w3.org/1999/xlink" xlink:title="Royal Botanic Gardens, Kew" xlink:type="simple">K</abbrev> barcode K005188453!).</p><fig id="F2" position="float" orientation="portrait"><object-id xmlns:xlink="http://www.w3.org/1999/xlink" content-type="doi" xlink:type="simple">10.3897/phytokeys.276.190059.figure2</object-id><object-id xmlns:xlink="http://www.w3.org/1999/xlink" content-type="arpha" xlink:type="simple">EC793456-E726-5D82-9AC9-5F80DFFD2CE0</object-id><label>Figure 2.</label><caption><p><italic><tp:taxon-name><tp:taxon-name-part taxon-name-part-type="genus" reg="Adenia">Adenia</tp:taxon-name-part> <tp:taxon-name-part taxon-name-part-type="species" reg="sajoreciae">sajoreciae</tp:taxon-name-part></tp:taxon-name></italic>. <bold>A</bold>. Leafy fruiting shoot; <bold>B</bold>. Female flower; <bold>C</bold>. Ovary, style, and stigma; <bold>D</bold>. Fruits; <bold>E</bold>. Pitted seed. Scale bars: 5 cm (<bold>A</bold>); 5 mm (<bold>B, C, E</bold>); 2 cm (<bold>D</bold>). Drawing by Nan Jia.</p></caption><graphic xmlns:xlink="http://www.w3.org/1999/xlink" xlink:href="phytokeys-276-197_article-190059__-g002.jpg" id="oo_1678678.jpg" position="float" orientation="portrait" xlink:type="simple"><uri content-type="original_file" xlink:type="simple">https://binary.pensoft.net/fig/1678678</uri></graphic></fig><fig id="F3" position="float" orientation="portrait"><object-id xmlns:xlink="http://www.w3.org/1999/xlink" content-type="doi" xlink:type="simple">10.3897/phytokeys.276.190059.figure3</object-id><object-id xmlns:xlink="http://www.w3.org/1999/xlink" content-type="arpha" xlink:type="simple">EE299974-6EF0-5351-A27E-1577A7EEA9D4</object-id><label>Figure 3.</label><caption><p><italic><tp:taxon-name><tp:taxon-name-part taxon-name-part-type="genus" reg="Adenia">Adenia</tp:taxon-name-part> <tp:taxon-name-part taxon-name-part-type="species" reg="sajoreciae">sajoreciae</tp:taxon-name-part></tp:taxon-name></italic>. <bold>A</bold>. Habitat within dry <italic><tp:taxon-name><tp:taxon-name-part taxon-name-part-type="genus" reg="Acacia">Acacia</tp:taxon-name-part></tp:taxon-name></italic>–<italic><tp:taxon-name><tp:taxon-name-part taxon-name-part-type="genus" reg="Commiphora">Commiphora</tp:taxon-name-part></tp:taxon-name></italic> woodland; <bold>B–D</bold>. Growth habits; <bold>E</bold>. Root; <bold>F</bold>. Succulent stems; <bold>G</bold>. Leafy shoot showing the position of the stipule; <bold>H</bold>. Abaxial surface of spinose-dentate leaf. Scale bars: 5 cm (<bold>E</bold>); 2 cm (<bold>F–H</bold>).</p></caption><graphic xmlns:xlink="http://www.w3.org/1999/xlink" xlink:href="phytokeys-276-197_article-190059__-g003.jpg" id="oo_1678679.jpg" position="float" orientation="portrait" xlink:type="simple"><uri content-type="original_file" xlink:type="simple">https://binary.pensoft.net/fig/1678679</uri></graphic></fig><fig id="F4" position="float" orientation="portrait"><object-id xmlns:xlink="http://www.w3.org/1999/xlink" content-type="doi" xlink:type="simple">10.3897/phytokeys.276.190059.figure4</object-id><object-id xmlns:xlink="http://www.w3.org/1999/xlink" content-type="arpha" xlink:type="simple">B426BBCC-571C-579F-9C58-A7CD205B33E8</object-id><label>Figure 4.</label><caption><p><italic><tp:taxon-name><tp:taxon-name-part taxon-name-part-type="genus" reg="Adenia">Adenia</tp:taxon-name-part> <tp:taxon-name-part taxon-name-part-type="species" reg="sajoreciae">sajoreciae</tp:taxon-name-part></tp:taxon-name></italic>. <bold>A</bold>. Male inflorescence; <bold>B</bold>. Male flowers; <bold>C</bold>. Pistillode; <bold>D, E</bold>. Dissected male flower, showing androecium with five anthers; <bold>F</bold>. Anthers, detached; <bold>G</bold>. Female inflorescence; <bold>H</bold>. Female flowers; <bold>I</bold>. Dissected female flower, showing receptacle, perianth, ovary, and style; <bold>J</bold>. Female flower showing receptacle, ovary, style, and stigma. Scale bars: 5 cm (<bold>A, G</bold>); 1 cm (<bold>B, D, E, I, J</bold>); 2 cm (<bold>H</bold>); 5 mm (<bold>C, F</bold>).</p></caption><graphic xmlns:xlink="http://www.w3.org/1999/xlink" xlink:href="phytokeys-276-197_article-190059__-g004.jpg" id="oo_1678680.jpg" position="float" orientation="portrait" xlink:type="simple"><uri content-type="original_file" xlink:type="simple">https://binary.pensoft.net/fig/1678680</uri></graphic></fig></tp:treatment-sec><tp:treatment-sec sec-type="Diagnosis"><title>Diagnosis.</title><p><italic><tp:taxon-name><tp:taxon-name-part taxon-name-part-type="genus" reg="Adenia">Adenia</tp:taxon-name-part> <tp:taxon-name-part taxon-name-part-type="species" reg="sajoreciae">sajoreciae</tp:taxon-name-part></tp:taxon-name></italic> is close to <italic><tp:taxon-name><tp:taxon-name-part taxon-name-part-type="genus" reg="Adenia">A.</tp:taxon-name-part> <tp:taxon-name-part taxon-name-part-type="species" reg="ellenbeckii">ellenbeckii</tp:taxon-name-part></tp:taxon-name></italic> but can be distinguished by its entirely glabrous habit (excluding the perianth lobes) (vs. subglabrous to pubescent), caducous subulate stipules (vs. persistent triangular stipules), entire leaves (vs. entire to deeply palmately 3–7 lobed or pinnatifid), absence of laminar glands on leaf blade (vs. presence of lamina glands on leaf blade), spinose-dentate leaf margins (vs. dentate or dissected leaf margin), male flowers 2–3 mm in width (vs. 3.0–6.5 mm in width), female flowers 3–5 mm in width (vs. 4.5–8.0 mm in width), globose fruits, 2–3 cm in diameter when mature (vs. subglobose to ellipsoid, 3.5–5.5 × 3.0–4.5 cm).</p></tp:treatment-sec><tp:treatment-sec sec-type="Description"><title>Description.</title><p>Perennial, entirely glabrous herb or scandent subshrub, to 1.7–2.0 m high, arising from a tuberous rootstock. <bold><italic>Stems</italic></bold> succulent at base, to ca. 0.3 m high; older stems striate, corky, cylindrical; young shoots slender, terete, green, sparsely lenticellate. <bold><italic>Tendrils</italic></bold> filiform, to 10 cm long, green with brownish cast, opposite or adjacent to the inflorescences. <bold><italic>Stipules</italic></bold> minute, subulate, caducous. <bold><italic>Petiole</italic></bold> 1–9 cm, with 2 sessile, opposite petiolar blade-junction glands. <bold><italic>Leaves</italic></bold> simple, entire, narrowly-broadly ovate, 6–12 × 2–9 cm, laminar glands absent, margins spinose-dentate; base obtuse to subcordate, apex acute to shortly acuminate, adaxial surface dark green, abaxial paler; <bold><italic>venation</italic></bold> cladodromous with brochidodromous secondaries. <bold><italic>Inflorescence</italic></bold> an axillary lax raceme, in both male and female flowers. <bold><italic>Peduncle not sessile</italic></bold>, 1.5–3.2 cm long in male flowers, and to 3.0–5.5 cm long in female flowers. <bold><italic>Male flowers</italic></bold> 1–7 together, tubular-cylindrical, 16–22 × 2–3 mm; <bold><italic>hypanthium</italic></bold> cylindrical to narrowly cup-shaped, 3.0–4.5 mm; <bold><italic>perianth lobes</italic></bold> five, pubescent, triangular, 2–3 mm long; <bold><italic>perianth tube</italic></bold> white fimbriate from the inner upper ¼, extending to cover the inner part of the lobes; <bold><italic>petals</italic></bold> five, linear-lanceolate, 8–12 mm long, greenish-yellow; <bold><italic>stamens</italic></bold> five, <bold><italic>filaments</italic></bold> five, whitish, ca. 3 mm; <bold><italic>anthers</italic></bold> five, bright yellow, linear, versatile, 5–6 mm long; pistiloids, ca. 1.5 cm; receptacle cupular, ca. 1 cm. <bold><italic>Female flowers</italic></bold> 1–4 together, tubular-cylindrical, 12–36 × 3–5 mm; <bold><italic>hypanthium</italic></bold> cylindrical to narrowly cup-shaped, 3–4 mm; <bold><italic>perianth lobes</italic></bold> five, pubescent, triangular, 1.5–3.0 mm long; <bold><italic>perianth tube</italic></bold> as in male flowers; <bold><italic>petals</italic></bold> five, linear-lanceolate, 8–12 mm long, greenish-yellow; <bold><italic>gynophore</italic></bold> 1–2 mm; <bold><italic>ovary</italic></bold> ellipsoid-prolate, 4–5 × 2–3 mm; <bold><italic>styles</italic></bold> 3, 7–9 mm long, fused at base, lobed–papillate, 3.5–4.0 mm in diameter; <bold><italic>staminodes</italic></bold> slender, ca. 3 mm long; receptacle cupular, ca. 1 cm. <bold><italic>Fruit</italic></bold> a berry, globose, 2–3 cm in diameter when mature, brown when ripe, spongy inside. <bold><italic>Seeds</italic></bold> ovate, ca. 7 mm long, testa pitted.</p></tp:treatment-sec><tp:treatment-sec sec-type="Specimens examined"><title>Specimens examined</title><p><bold>(paratypes)</bold>. Kenya. • Baringo County, Kapkoror, the headquarters of <abbrev xmlns:xlink="http://www.w3.org/1999/xlink" xlink:title="Baringo Fuel &amp; Fodder Project" xlink:type="simple">BFFP</abbrev>, <italic>Rachel <abbrev xmlns:xlink="http://www.w3.org/1999/xlink" xlink:title="Baringo Fuel &amp; Fodder Project" xlink:type="simple">BFFP</abbrev>-681</italic> (<abbrev xmlns:xlink="http://www.w3.org/1999/xlink" xlink:title="East Africa Herbarium" xlink:type="simple">EA</abbrev>!, <abbrev xmlns:xlink="http://www.w3.org/1999/xlink" xlink:title="Royal Botanic Gardens, Kew" xlink:type="simple">K</abbrev> barcode K005188451!, PZ392832); • Baringo County, Kapkoror, the headquarters of <abbrev xmlns:xlink="http://www.w3.org/1999/xlink" xlink:title="Baringo Fuel &amp; Fodder Project" xlink:type="simple">BFFP</abbrev>, 19 Mar. 1990, <italic>Rachel <abbrev xmlns:xlink="http://www.w3.org/1999/xlink" xlink:title="Baringo Fuel &amp; Fodder Project" xlink:type="simple">BFFP</abbrev>-711</italic> (<abbrev xmlns:xlink="http://www.w3.org/1999/xlink" xlink:title="East Africa Herbarium" xlink:type="simple">EA</abbrev>!, <abbrev xmlns:xlink="http://www.w3.org/1999/xlink" xlink:title="Royal Botanic Gardens, Kew" xlink:type="simple">K</abbrev> barcode K005188452!, PZ392830); • Baringo County, Ruko Community Conservancy, <named-content xmlns:xlink="http://www.w3.org/1999/xlink" content-type="dwc:verbatimCoordinates" xlink:type="simple">0°38'32.73"N, 36°7'38.01"E</named-content>, Alt. 971 m, 10 Mar. 2025, <italic>Kipkemoi E. KE-KE-002</italic> (HIB!); • topotyp., 23 Jan. 2024, <italic>Wang et al. KE-WSW83</italic> (HIB!); • Samburu County, Lonjorin, along Tuum Lonjorin road, <named-content xmlns:xlink="http://www.w3.org/1999/xlink" content-type="dwc:verbatimCoordinates" xlink:type="simple">2°17'45.2"N, 36°47'47.0"E</named-content>, Alt. 1220 m, 6 Feb. 2010, <italic>Luke Q. et al. 14016</italic> (<abbrev xmlns:xlink="http://www.w3.org/1999/xlink" xlink:title="East Africa Herbarium" xlink:type="simple">EA</abbrev>!, <abbrev xmlns:xlink="http://www.w3.org/1999/xlink" xlink:title="Royal Botanic Gardens, Kew" xlink:type="simple">K</abbrev> barcode K005188459!, PZ392831).</p></tp:treatment-sec><tp:treatment-sec sec-type="Other specimens examined for Adenia ellenbeckii"><title>Other specimens examined for <italic><tp:taxon-name><tp:taxon-name-part taxon-name-part-type="genus" reg="Adenia">Adenia</tp:taxon-name-part> <tp:taxon-name-part taxon-name-part-type="species" reg="ellenbeckii">ellenbeckii</tp:taxon-name-part></tp:taxon-name></italic>.</title><p><bold>Kenya</bold>. • Dandu, <named-content xmlns:xlink="http://www.w3.org/1999/xlink" content-type="dwc:verbatimCoordinates" xlink:type="simple">3°26'N, 39°54'E</named-content>, Alt. 750 m, 8 Apr. 1952, <italic>Gilbert 12722</italic> (<abbrev xmlns:xlink="http://www.w3.org/1999/xlink" xlink:title="East Africa Herbarium" xlink:type="simple">EA</abbrev>!, <abbrev xmlns:xlink="http://www.w3.org/1999/xlink" xlink:title="Royal Botanic Gardens, Kew" xlink:type="simple">K</abbrev> barcode K005188223!); • Dandu, <named-content xmlns:xlink="http://www.w3.org/1999/xlink" content-type="dwc:verbatimCoordinates" xlink:type="simple">3°26'N, 39°54'E</named-content>, Alt. 750 m, 14 Apr. 1952, <italic>Gilbert 12787</italic> (<abbrev xmlns:xlink="http://www.w3.org/1999/xlink" xlink:title="East Africa Herbarium" xlink:type="simple">EA</abbrev>!, <abbrev xmlns:xlink="http://www.w3.org/1999/xlink" xlink:title="Royal Botanic Gardens, Kew" xlink:type="simple">K</abbrev> barcode K005188219!); • Furroli, <named-content xmlns:xlink="http://www.w3.org/1999/xlink" content-type="dwc:verbatimCoordinates" xlink:type="simple">3°42'N, 38°00'E</named-content>, Alt. 950 m, 17 Sept. 1952, <italic>Gillette 13926</italic> (<abbrev xmlns:xlink="http://www.w3.org/1999/xlink" xlink:title="East Africa Herbarium" xlink:type="simple">EA</abbrev>!, <abbrev xmlns:xlink="http://www.w3.org/1999/xlink" xlink:title="Royal Botanic Gardens, Kew" xlink:type="simple">K</abbrev> barcode K005188216!, K005188217!); • Isiolo, <named-content xmlns:xlink="http://www.w3.org/1999/xlink" content-type="dwc:verbatimCoordinates" xlink:type="simple">0°23'N, 37°32'E</named-content>, Alt. 1080 m, 19 Feb. 1953, <italic>Gilbert 15149</italic> (<abbrev xmlns:xlink="http://www.w3.org/1999/xlink" xlink:title="Royal Botanic Gardens, Kew" xlink:type="simple">K</abbrev> barcode K005188221!); • Huri Hills, <named-content xmlns:xlink="http://www.w3.org/1999/xlink" content-type="dwc:verbatimCoordinates" xlink:type="simple">3°24'N, 37°45'E</named-content>, 25 Feb. 1963, <italic>Bally 12516</italic> (<abbrev xmlns:xlink="http://www.w3.org/1999/xlink" xlink:title="East Africa Herbarium" xlink:type="simple">EA</abbrev>!, <abbrev xmlns:xlink="http://www.w3.org/1999/xlink" xlink:title="Royal Botanic Gardens, Kew" xlink:type="simple">K</abbrev> barcode K005188225!); • Machakos District, 12 Nov. 1968, <italic>Greenway &amp; Duvigneaud 12622</italic> (<abbrev xmlns:xlink="http://www.w3.org/1999/xlink" xlink:title="East Africa Herbarium" xlink:type="simple">EA</abbrev>!, <abbrev xmlns:xlink="http://www.w3.org/1999/xlink" xlink:title="Royal Botanic Gardens, Kew" xlink:type="simple">K</abbrev> barcode K005188218!); • Nairobi, 18 Jan. 1943, <italic>Bally 2201</italic> (<abbrev xmlns:xlink="http://www.w3.org/1999/xlink" xlink:title="East Africa Herbarium" xlink:type="simple">EA</abbrev>!, <abbrev xmlns:xlink="http://www.w3.org/1999/xlink" xlink:title="Royal Botanic Gardens, Kew" xlink:type="simple">K</abbrev>!); • Marsabit–Isiolo Road, <named-content xmlns:xlink="http://www.w3.org/1999/xlink" content-type="dwc:verbatimCoordinates" xlink:type="simple">1°37'N, 37°49'E</named-content>, Alt. 500 m, 1 Nov. 1978, <italic>Gilbert et al. 5290</italic> (<abbrev xmlns:xlink="http://www.w3.org/1999/xlink" xlink:title="East Africa Herbarium" xlink:type="simple">EA</abbrev>!, <abbrev xmlns:xlink="http://www.w3.org/1999/xlink" xlink:title="Royal Botanic Gardens, Kew" xlink:type="simple">K</abbrev> barcode K005188213!); • Marsabit, outskirts of Serolewi, Marsabit–Isiolo Road, Alt. ca. 1613 m, 2 Nov. 1978, <italic>Gilbert et al. 5295</italic> (<abbrev xmlns:xlink="http://www.w3.org/1999/xlink" xlink:title="East Africa Herbarium" xlink:type="simple">EA</abbrev>!, <abbrev xmlns:xlink="http://www.w3.org/1999/xlink" xlink:title="Royal Botanic Gardens, Kew" xlink:type="simple">K</abbrev> barcode K005188214!); • Marsabit, outskirts of Serolewi, Marsabit–Isiolo Road, <named-content xmlns:xlink="http://www.w3.org/1999/xlink" content-type="dwc:verbatimCoordinates" xlink:type="simple">1°07'N, 37°37'E</named-content>, Alt. 500 m, 2 Nov. 1978, <italic>Gilbert et al. 5294</italic> (<abbrev xmlns:xlink="http://www.w3.org/1999/xlink" xlink:title="East Africa Herbarium" xlink:type="simple">EA</abbrev>!, <abbrev xmlns:xlink="http://www.w3.org/1999/xlink" xlink:title="Royal Botanic Gardens, Kew" xlink:type="simple">K</abbrev> barcode K005188215!); • Mt. Kulal, Alt. 1558–1798 m., 8 Oct. 1947, <italic>Bally 5488</italic> (<abbrev xmlns:xlink="http://www.w3.org/1999/xlink" xlink:title="East Africa Herbarium" xlink:type="simple">EA</abbrev>!, <abbrev xmlns:xlink="http://www.w3.org/1999/xlink" xlink:title="Royal Botanic Gardens, Kew" xlink:type="simple">K</abbrev> barcode K005188220!).</p></tp:treatment-sec><tp:treatment-sec sec-type="Etymology"><title>Etymology.</title><p>The specific epithet “<italic>sajoreciae</italic>” is in recognition of the Sino-Africa Joint Research Center (<abbrev xmlns:xlink="http://www.w3.org/1999/xlink" xlink:title="Sino-Africa Joint Research Center" xlink:type="simple">SAJOREC</abbrev>), which was established in Kenya and headquartered in Nairobi in 2013 by the Chinese Academy of Sciences, for its significant contribution to plant diversity documentation and conservation in Africa.</p></tp:treatment-sec><tp:treatment-sec sec-type="Phenology"><title>Phenology.</title><p>The new species was observed flowering in the field between January and March, while fruiting has been observed between February and March.</p></tp:treatment-sec><tp:treatment-sec sec-type="Distribution and habitat"><title>Distribution and habitat.</title><p><italic><tp:taxon-name><tp:taxon-name-part taxon-name-part-type="genus" reg="Adenia">Adenia</tp:taxon-name-part> <tp:taxon-name-part taxon-name-part-type="species" reg="sajoreciae">sajoreciae</tp:taxon-name-part></tp:taxon-name></italic> has so far been recorded from Kapkoror Sub-County, Baringo Fuel &amp; Fodder Project (<abbrev xmlns:xlink="http://www.w3.org/1999/xlink" xlink:title="Baringo Fuel &amp; Fodder Project" xlink:type="simple">BFFP</abbrev>) headquarters, Ruko Community Conservancy (a protected area managed by the local community) in Baringo County, Kenya, and Lonjorin in Samburu County, Kenya (Fig. <xref ref-type="fig" rid="F5">5</xref>). The species was documented from well-drained, rocky soils in open, dry bushlands with minimal anthropogenic disturbance, characterized by <italic><tp:taxon-name><tp:taxon-name-part taxon-name-part-type="genus" reg="Vachellia">Vachellia</tp:taxon-name-part></tp:taxon-name></italic> spp., <italic><tp:taxon-name><tp:taxon-name-part taxon-name-part-type="genus" reg="Boscia">Boscia</tp:taxon-name-part></tp:taxon-name></italic> spp., <italic><tp:taxon-name><tp:taxon-name-part taxon-name-part-type="genus" reg="Grewia">Grewia</tp:taxon-name-part></tp:taxon-name></italic> spp., <italic><tp:taxon-name><tp:taxon-name-part taxon-name-part-type="genus" reg="Commiphora">Commiphora</tp:taxon-name-part></tp:taxon-name></italic> spp., and <italic><tp:taxon-name><tp:taxon-name-part taxon-name-part-type="genus" reg="Adenium">Adenium</tp:taxon-name-part> <tp:taxon-name-part taxon-name-part-type="species" reg="obesum">obesum</tp:taxon-name-part></tp:taxon-name></italic> (Forssk.) Roem. &amp; Schult., in association with xerophytic shrubs and succulent species, at an elevation of ca. 900–1,200 m.</p><fig id="F5" position="float" orientation="portrait"><object-id xmlns:xlink="http://www.w3.org/1999/xlink" content-type="doi" xlink:type="simple">10.3897/phytokeys.276.190059.figure5</object-id><object-id xmlns:xlink="http://www.w3.org/1999/xlink" content-type="arpha" xlink:type="simple">3933C06C-C34F-54F1-A40C-D7F5A2004A0B</object-id><label>Figure 5.</label><caption><p>Distribution map of <italic><tp:taxon-name><tp:taxon-name-part taxon-name-part-type="genus" reg="Adenia">Adenia</tp:taxon-name-part> <tp:taxon-name-part taxon-name-part-type="species" reg="sajoreciae">sajoreciae</tp:taxon-name-part></tp:taxon-name></italic> (red dots) and <italic><tp:taxon-name><tp:taxon-name-part taxon-name-part-type="genus" reg="Adenia">A.</tp:taxon-name-part> <tp:taxon-name-part taxon-name-part-type="species" reg="ellenbeckii">ellenbeckii</tp:taxon-name-part></tp:taxon-name></italic> (green dots) in Kenya.</p></caption><graphic xmlns:xlink="http://www.w3.org/1999/xlink" xlink:href="phytokeys-276-197_article-190059__-g005.jpg" id="oo_1678681.jpg" position="float" orientation="portrait" xlink:type="simple"><uri content-type="original_file" xlink:type="simple">https://binary.pensoft.net/fig/1678681</uri></graphic></fig></tp:treatment-sec><tp:treatment-sec sec-type="Conservation status"><title>Conservation status.</title><p><italic><tp:taxon-name><tp:taxon-name-part taxon-name-part-type="genus" reg="Adenia">Adenia</tp:taxon-name-part> <tp:taxon-name-part taxon-name-part-type="species" reg="sajoreciae">sajoreciae</tp:taxon-name-part></tp:taxon-name></italic> is assessed as Endangered (<abbrev xmlns:xlink="http://www.w3.org/1999/xlink" xlink:title="Endangered" xlink:type="simple">EN</abbrev>; B2ab(ii, iii)) following the IUCN Red List Categories and Criteria. The AOO was estimated at 12 km<sup>2</sup> and EOO at 943.1 km<sup>2</sup> using a 2 × 2 km grid cell method in GeoCAT (<xref ref-type="bibr" rid="B2">Bachman et al. 2011</xref>), satisfying the <abbrev xmlns:xlink="http://www.w3.org/1999/xlink" xlink:title="Endangered" xlink:type="simple">EN</abbrev> threshold of AOO &lt; 500 km<sup>2</sup>. The assessment is justified by (a) ≤ 5 threat-defined locations representing severe fragmentation and (b) a projected continuing decline in (ii) AOO and (iii) habitat area, extent, and quality. The species is known from five herbarium specimens and one population of approximately 15 individuals restricted to well-drained, rocky soils in open, dry bushlands. Ongoing habitat degradation from livestock grazing and possible airstrip expansion indicates a continuing decline in its suitable habitat.</p></tp:treatment-sec><tp:treatment-sec sec-type="Uses"><title>Uses.</title><p>Its leaves are cooked as vegetables in Baringo County, Kenya.</p></tp:treatment-sec><tp:treatment-sec sec-type="Notes"><title>Notes.</title><p>The new species, <italic><tp:taxon-name><tp:taxon-name-part taxon-name-part-type="genus" reg="Adenia">A.</tp:taxon-name-part> <tp:taxon-name-part taxon-name-part-type="species" reg="sajoreciae">sajoreciae</tp:taxon-name-part></tp:taxon-name></italic> (Figs <xref ref-type="fig" rid="F2">2</xref>, <xref ref-type="fig" rid="F3">3</xref>, <xref ref-type="fig" rid="F4">4</xref>), is morphologically close to <italic><tp:taxon-name><tp:taxon-name-part taxon-name-part-type="genus" reg="Adenia">A.</tp:taxon-name-part> <tp:taxon-name-part taxon-name-part-type="species" reg="ellenbeckii">ellenbeckii</tp:taxon-name-part></tp:taxon-name></italic> (Fig. <xref ref-type="fig" rid="F6">6</xref>) but differs mainly in leaf morphology. <italic><tp:taxon-name><tp:taxon-name-part taxon-name-part-type="genus" reg="Adenia">A.</tp:taxon-name-part> <tp:taxon-name-part taxon-name-part-type="species" reg="sajoreciae">sajoreciae</tp:taxon-name-part></tp:taxon-name></italic> bears entire leaves without laminar glands and with spinose-dentate margins (vs. deeply palmately 3–7-lobed or pinnatifid leaves bearing submarginal laminar glands and non-spinose margins), glabrous indumentum except for the perianth lobes (vs. subglabrous to pubescent throughout), minute, subulate, caducous stipules (vs. persistent, triangular, dark brown stipules), male flowers 2–3 mm in width and female flowers 3–5 mm in width (vs. male flowers 3.0–6.5 mm in width and female flowers 4.5–8.0 mm in width), and smaller, globose fruit, 2–3 cm (vs. larger, subglobose-ellipsoid fruit, 3.5–5.5 × 3.0–4.5 cm). The diagnostic characters separating the two species are summarized in Table <xref ref-type="table" rid="T2">2</xref>. A morphological key to the identification of <italic><tp:taxon-name><tp:taxon-name-part taxon-name-part-type="genus" reg="Adenia">Adenia</tp:taxon-name-part></tp:taxon-name></italic> in Kenya, including the new species, is presented below.</p><fig id="F6" position="float" orientation="portrait"><object-id xmlns:xlink="http://www.w3.org/1999/xlink" content-type="doi" xlink:type="simple">10.3897/phytokeys.276.190059.figure6</object-id><object-id xmlns:xlink="http://www.w3.org/1999/xlink" content-type="arpha" xlink:type="simple">5355D6AF-AA35-5B28-847F-121438A8A135</object-id><label>Figure 6.</label><caption><p><italic><tp:taxon-name><tp:taxon-name-part taxon-name-part-type="genus" reg="Adenia">Adenia</tp:taxon-name-part> <tp:taxon-name-part taxon-name-part-type="species" reg="ellenbeckii">ellenbeckii</tp:taxon-name-part></tp:taxon-name></italic> Harms. <bold>A, B</bold>. Habit; <bold>C</bold>. Stem; <bold>D</bold>. Tuberous root; <bold>E, F</bold>. Adaxial and abaxial leaf surfaces (entire leaf); <bold>G, H</bold>. Adaxial and abaxial leaf surfaces (lobed leaf); <bold>I</bold>. Male inflorescence with pubescent young leaves; <bold>J</bold>. Female inflorescence with pubescent young leaves; <bold>K</bold>. Male flowers; <bold>L</bold>. Female flowers. Scale bars: 5 cm (<bold>E–I</bold>); 2 cm (<bold>J</bold>); 1 cm (<bold>K, L</bold>).</p></caption><graphic xmlns:xlink="http://www.w3.org/1999/xlink" xlink:href="phytokeys-276-197_article-190059__-g006.jpg" id="oo_1678682.jpg" position="float" orientation="portrait" xlink:type="simple"><uri content-type="original_file" xlink:type="simple">https://binary.pensoft.net/fig/1678682</uri></graphic></fig><table-wrap id="T2" position="float" orientation="portrait"><label>Table 2.</label><caption><p>Morphological comparison between <italic><tp:taxon-name><tp:taxon-name-part taxon-name-part-type="genus" reg="Adenia">A.</tp:taxon-name-part> <tp:taxon-name-part taxon-name-part-type="species" reg="sajoreciae">sajoreciae</tp:taxon-name-part></tp:taxon-name></italic> and <italic><tp:taxon-name><tp:taxon-name-part taxon-name-part-type="genus" reg="Adenia">A.</tp:taxon-name-part> <tp:taxon-name-part taxon-name-part-type="species" reg="ellenbeckii">ellenbeckii</tp:taxon-name-part></tp:taxon-name>.</italic></p></caption><table><tbody><tr><th rowspan="1" colspan="1">Character</th><th rowspan="1" colspan="1">
                      <italic>
                        <tp:taxon-name><tp:taxon-name-part taxon-name-part-type="genus" reg="Adenia">A.</tp:taxon-name-part> <tp:taxon-name-part taxon-name-part-type="species" reg="sajoreciae">sajoreciae</tp:taxon-name-part></tp:taxon-name>
                      </italic>
                    </th><th rowspan="1" colspan="1">
                      <italic>
                        <tp:taxon-name><tp:taxon-name-part taxon-name-part-type="genus" reg="Adenia">A.</tp:taxon-name-part> <tp:taxon-name-part taxon-name-part-type="species" reg="ellenbeckii">ellenbeckii</tp:taxon-name-part></tp:taxon-name>
                      </italic>
                    </th></tr><tr><td rowspan="1" colspan="1">
                      <bold>Habit</bold>
                    </td><td rowspan="1" colspan="1">Herb or scandent subshrub, 170–200 cm tall</td><td rowspan="1" colspan="1">Shrub or herb up to 150 cm tall</td></tr><tr><td rowspan="1" colspan="1">
                      <bold>Indumentum</bold>
                    </td><td rowspan="1" colspan="1">Vegetative parts glabrous; perianth lobes pubescent</td><td rowspan="1" colspan="1">Subglabrous to pubescent throughout</td></tr><tr><td rowspan="1" colspan="1">
                      <bold>Leaf outline</bold>
                    </td><td rowspan="1" colspan="1">Entire</td><td rowspan="1" colspan="1">Entire to deeply palmately 3–7-lobed or pinnatifid</td></tr><tr><td rowspan="1" colspan="1">
                      <bold>Leaf margin</bold>
                    </td><td rowspan="1" colspan="1">Spinose-dentate</td><td rowspan="1" colspan="1">Dentate or dissected, never spinose</td></tr><tr><td rowspan="1" colspan="1">
                      <bold>Leaf surface</bold>
                    </td><td rowspan="1" colspan="1">Adaxial dark green, glabrous; abaxial distinctly paler, glabrous</td><td rowspan="1" colspan="1">Green, ± pubescent on both surfaces</td></tr><tr><td rowspan="1" colspan="1">
                      <bold>Leaf venation</bold>
                    </td><td rowspan="1" colspan="1">Cladodromous, secondaries brochidodromous, main veins ca. 5 cm</td><td rowspan="1" colspan="1">3–5 main nerves from near the base or ± pinninerved</td></tr><tr><td rowspan="1" colspan="1">
                      <bold>Laminar glands</bold>
                    </td><td rowspan="1" colspan="1">Absent</td><td rowspan="1" colspan="1">Submarginal, 0–6</td></tr><tr><td rowspan="1" colspan="1">
                      <bold>Leaf size</bold>
                    </td><td rowspan="1" colspan="1">6–12 × 2–9 cm</td><td rowspan="1" colspan="1">2–17 × 2–12 cm</td></tr><tr><td rowspan="1" colspan="1">
                      <bold>Petiole</bold>
                    </td><td rowspan="1" colspan="1">1–9 cm long, glabrous</td><td rowspan="1" colspan="1">1–7 cm long, pubescent</td></tr><tr><td rowspan="1" colspan="1">
                      <bold>Stipule</bold>
                    </td><td rowspan="1" colspan="1">Subulate, brown, minute, caducous</td><td rowspan="1" colspan="1">Triangular, dark brown, persistent</td></tr><tr><td rowspan="1" colspan="1">
                      <bold>Inflorescence</bold>
                    </td><td rowspan="1" colspan="1">Male 1–7-flowered, female 1–4-flowered</td><td rowspan="1" colspan="1">Male 1–10-flowered, female 1–3-flowered</td></tr><tr><td rowspan="1" colspan="1">
                      <bold>Flower width</bold>
                    </td><td rowspan="1" colspan="1">2–3 mm in male, 3–5 mm in female</td><td rowspan="1" colspan="1">3.0–6.5 mm in male, 4.5–8.0 mm in female</td></tr><tr><td rowspan="1" colspan="1">
                      <bold>Fruit</bold>
                    </td><td rowspan="1" colspan="1">Globose, 2–3 cm</td><td rowspan="1" colspan="1">Subglobose to ellipsoid, 3.5–5.5 × 3.0–4.5 cm</td></tr></tbody></table></table-wrap></tp:treatment-sec><ref-list><ref id="B2"><mixed-citation xmlns:xlink="http://www.w3.org/1999/xlink" xlink:type="simple">Bachman S, Moat J, Hill AW, de Torre J, Scott B (2011) Supporting red list threat assessments with GeoCAT: Geospatial conservation assessment tool. ZooKeys 150: 117–126. <ext-link xlink:href="10.3897/zookeys.150.2109" ext-link-type="doi" xlink:type="simple">https://doi.org/10.3897/zookeys.150.2109</ext-link></mixed-citation></ref></ref-list></tp:taxon-treatment>
