# Supplementary material for: Adenia sajoreciae (Passifloraceae), a new species from Kenya and its phylogenetic placement
Source: PhytoKeys. 2026 Jun 15;276:197–216. doi: 10.3897/phytokeys.276.190059 (PMC13288031; doi:10.3897/phytokeys.276.190059)
Supplement: Supplementary material 1 — ITS trimmed alignment dataset of Adenia sajoreciae and A. ellenbeckii [file phytokeys-276-197_article-190059__-s001.fas]

>Adenia_ellenbeckii
CCCGTTGTGATATGTGACGTAGGGGGGAACACGACGCCATCCTCCCTTGCGTTGGAGGGGGACGCAGACTGTCTGTCGTCCGCCTCCACGAACAAACCCCGGCGCAAGACGCGCCAAGGAATCCACAAGCGAAAGAAGGCACGCGCCCTCCGTTTGAGCGGGGTGTTGCGTGCTTCTGAAAACCAAAACGACTCTCGGCAACGGATATCTCGGCTCTCGCATCGATGAAGAACGTAGCGAAATGCGATACTTGGTGTGAATTGTAGAATCCCGTGAACCATCGAGTTTTTGAACGCAAGTTGCGCCCAAAGCCTTCGGGCCGAGGGCACGTCTGCCTGGGTGTCATGTACCGTCGCCCCCCTCAGGGACGGGGCGGACGTTGGTCTCCCGTGCGTGTTTTCGTTCGCGGTTGGCCCAAACACGAGTTCCTTATGGCCAAGAGCCACGACGAGCGGTGGTTG-AAAGCCTTCGAGGATCGTCGTGCGCTGGTCGAA
>Adenia_sajoreciae_Luke_et_al._14016 Luke et al 14016 new sequence
CCCGTTGTGATATCTGACGTAGGGGGGAACACGACGCCATCCTCCCTTGCGTTGGACGGGGACGCAGACTGTCTGTCGTCCGCCTCCACGAACAAACCCCGGCGCAAGACGCGCCAAGGAATCCACAAGCGAAAGAAGGCACGCGCCCTCCGTTTGAGCGGGGTGTTGCGTGCTTCTGAAAACCAAAACGACTCTCGGCAACGGATATCTCGGCTCTCGCATCGATGAAGAACGTAGCGAAATGCGATACTTGGTGTGAATTGTAGAATCCCGTGAACCATCGAGTTTTTGAACGCAAGTTGCGCCCAAAGCCTTCGGGCCGAGGGCACGTCTGCCTGGGTGTCATGTACCGTCGCCCCCCTCAGGGACGGGGCGGACGTTGGTCTCCCGTGCGTGTTTTCGTTCGCGGTTGGCCCAAACACGAGTTCCTTATGGCCAAGAGCCACGACGAGCGGTGGTTGAAAAGCCTTCGAGGATCGTCGTGCGCTGGTCGAA
>Adenia_sajoreciae_Rachel_681 681 new sequence
CCCGTTGTGATATCTGACGTAGGGGGGAACACGACGCCATCCTCCCTTGCGTTGGACGGGGACGCAGACTGTCTGTCGTCCGCCTCCACGAACAAACCCCGGCGCAAGACGCGCCAAGGAATCCACAAGCGAAAGAAGGCACGCGGCCTCCGTTTGAGCGGGGTGTTGCGTGCTTCTGAAAACCAAAACGACTCTCGGCAACGGATATCTCGGCTCTCGCATCGATGAAGAACGTAGCGAAATGCGATACTTGGTGTGAATTGTAGAATCCCGTGAACCATCGAGTTTTTGAACGCAAGTTGCGCCCAAAGCCTTCGGGCCGAGGGCACGTCTGCCTGGGTGTCATGTACCGTCGCCCCCCTCAGGGACGGGGCGGACGTTGGTCTCCCGTGCGTGTTTTCGTTCGCGGTTGGCCCAAACACGAGTTCCTTATGGCCAAGAGCCACGACGAGCGGTGGTTGAAAAGCCTTCGAGGATCGTCGTGCGCTGGTCGAA
>Adenia_sajoreciae_Rachel_711 Rachel 711 new sequence
CCCGTTGTGATATCTGACGTAGGGGGGAACACGACGCCATCCTCCCTTGCGTTGGACGGGGACGCAGACTGTCTGTCGTCCGCCTCCACGAACAAACCCCGGCGCAAGACGCGCCAAGGAATCCACAAGCGAAAGAAGGCACGCGCCCTCCGTTTGAGCGGGGTGTTGCGTGCTTCTGAAAACCAAAACGACTCTCGGCAACGGATATCTCGGCTCTCGCATCGATGAAGAACGTAGCGAAATGCGATACTTGGTGTGAATTGTAGAATCCCGTGAACCATCGAGTTTTTGAACGCAAGTTGCGCCCAAAGCCTTCGGGCCGAGGGCACGTCTGCCTGGGTGTCATGTACCGTCGCCCCCCTCAGGGACGGGGCGGACGTTGGTCTCCCGTGCGTGTTTTCGTTCGCGGTTGGCCCAAACACGAGTTCCTTATGGCCAAGAGCCACGACGAGCGGTGGTTGAAAAGCCTTCGAGGATCGTCGTGCGCTGGTCGAA
